# Supplementary material for: Mechanistic basis for selective Csm6-2 activation by cyclic penta-adenylate in a type III CRISPR-Cas system
Source: EMBO J. 2026 Mar 31;45(10):3416–29. doi: 10.1038/s44318-026-00767-3 (PMC13187428; doi:10.1038/s44318-026-00767-3)
Supplement: Supplementary file 5 — Movie EV3 [file 44318_2026_767_MOESM5_ESM.zip]

Archive with 1 entries (1 files):
- Movie_EV3.rar
